# Supplementary material for: RegulaTome: a corpus of typed, directed, and signed relations between biomedical entities in the scientific literature
Source: Database (Oxford). 2024 Sep 12;2024:baae095. doi: 10.1093/database/baae095 (PMC11394941; doi:10.1093/database/baae095)
Supplement: baae095_Supp [file baae095_supp.zip]

Archive with 1 entries (1 files):
- suppl_data/Supplementary Material - RegulaTome-1.pdf
